# Supplementary material for: A comparison of disseminated intravascular coagulation scoring systems and their performance to predict mortality in sepsis patients: A systematic review and meta-analysis
Source: PLoS One. 2025 Jan 16;20(1):e0315797. doi: 10.1371/journal.pone.0315797 (PMC11737756; doi:10.1371/journal.pone.0315797)
Supplement: S1 Dataset — (CSV) [file pone.0315797.s003.csv]

Data is Extracted by GTK and ET between May 3 2024 and May 16, 2024 using covidence online platform. We confirm that all studies are eligible to be included in the study. All data extracted from each study are essential to replicate the analysis
Study ID	Title	SOFA	SIRS	APACHE II	PT	INR	APTT	FIB	D-dimer	FDP	Platelet count	Site of infection	Positive blood culture	Septic shock	Organ dysfunction/MODS	DIC treatment	Aim of study	Study design		Total number of participants	ISTH Scores	ISTH DIC prevalence	ISTH Survivors	ISTH non-survivors	ISTH 28-day mortality	ISTH Hospital mortality	ISTH Sensitivity	ISTH Specificity	ISTH PPV	ISTH NPV	ISTH AUROC	JAAM Scores	JAAM DIC prevalence	JAAM Survivors	JAAM non-survivors	JAAM 28-day mortality	JAAM Hospital mortality	JAAM Sensitivity	JAAM Specificity	JAAM PPV	JAAM NPV	JAAM AUROC	SIC Scores	SIC DIC prevalence	SIC Survivors	SIC non-survivors	SIC 28-day mortality	SIC Hospital mortality	SIC Sensitivity
Wang 2022	Validation of Two Revised, Simplified Criteria for Assessing Sepsis-Associated Disseminated Intravascular Coagulation in ICU Patients with Sepsis-3: A Retrospective Study	T=7 (4–9) S=6 (3–8) NS=9 (6–11)		T=13 (10–18) S=12 (9–16) NS=18 (12–21)		T=1.27 (1.14–1.53) S=1.23 (1.12–1.37) NS=1.45 (1.26–1.75		T=4.4 (3.2–5.9) S=4.4 (3.3–5.7) NS=4.4 (3.2–6.2)	T=3.8 (1.9–9.9) S=3.5 (1.6–7.7) NS=5.7 (2.6–13.6)	T=13.4 (5.7–38.5) S=11.2 (5.3–27.0) NS=21.7 (8.8–57.6)	T=134 (77–204) S=152 (103–211) NS=90 (48–180)	Respiratory tract =190 (64.2) Abdominal cavity =68 (23.0) Urinary tract =36 (12.2) Others =38 (12.8)						Other: Retrospective		296	3 (2–4)	-	3 (2–4)	4 (3–5)	-	-	41.1	85.4	55.2	76.9	0.73	-	-	-	-	-	-	-	-	-	-	-	4 (3–5)	-	3 (2–4)	5 (4–6)	-	-	81.1
Masuda 2020	Clinical investigation of the utility of a pair of coagulation-fibrinolysis markers for definite diagnosis of sepsis-induced disseminated intravascular coagulation: A single-center, diagnostic, prospective, observational study	ISTH+=9⁎ (5–17) JAAM+=8⁎(3–16)	ISTH+=3 (2–3) JAAM+=3 (2–3)	ISTH+=25 JAAM+=25	ISTH+=22.2 JAAM+=17.6	ISTH+=1.75 JAAM+=1.38		ISTH+=225.5⁎ (61.0–540.0) JAAM+=305.5⁎(79.0–592.0)		ISTH+=57.1 JAAM+=42.2	ISTH+=5.7s (1.3–17.3) JAAM+=7.2⁎ (1.4-21.3)							Other: Prospective		107	-	75	-	-	59.4	-	-	-	-	-	-	-	65	-	-	57.1	-	-	-	-	-	-	-	-	-	-	-	-	-
Yin 2014	Prognostic value of the International Society on Thrombosis and Haemostasis scoring system for overt disseminated intravascular coagulation in emergency department sepsis	T=4 (3–7) S=4 (2–6) NS=6 (4–10)		T=16 (11–22) S=14 (10–19) NS=20 (15–27)														Other: Prospective cohort		859	T=3 (2–4) S=2 (1–3) NS=4 (3–5)	T=91 (13.4 %) S=22 (4.8 %) NS=69 (30.7 %	-	-	-	-	67.1	85.9	70.2	84.1	0.819	-	-	-	-	-	-	-	-	-	-	-	-	-	-	-	-	-	-
Yamakawa 2019	External Validation of the Two Newly Proposed Criteria for Assessing Coagulopathy in Sepsis	9 (6–12)	3 (2–4)	22 (17–28)								Abdomen=33% Lungs=25%				658= antithrombin 578=recombinant thrombomodulin 253=synthetic protease inhibitor 108=heparin/danaparoid		Other: Retrospective		1892	4 (2–5)	29.30%	-	-	-	38%	-	-	-	-	-	4 (3–6)	61.40%	-	-	-	35%	-	-	-	-	-	-	60.80%	-	-	-	34%	-
Xiang 2021	Clinical value of pediatric sepsis-induced coagulopathy score in diagnosis of sepsis-induced coagulopathy and prognosis in children	pSOFA=pSIC=8.5 (6–11.25) Non-PSIC=3 (3–6)			pSIC=17.8 (15.9–23.75) N-PSIC=14.3 (13.35–15.1)	pSIC=1.55 (1.3–2.2) NpSIC=1.13 (1.03–1.23)	pSIC=52.65 (44.53–75.08) NpSIC=43 (34.5–49.6)	pSIC=2.73 (1.13–4.66) NpSIC=2.82 (2.24–4.31)	pSIC=1.75 (0.58–4.65) NpSIC=1.1 (0.4–2.45)		pSIC=62 (19.5–191.5) NpSIC=309 (189–309)							Other: Retrospective		91	SIC=4 (3–5) NSIC=2 (0–2)	SIC=21 (38.9%) NSIC=0 (0)	-	-	-	-	-	-	-	-	-	-	-	-	-	-	-	-	-	-	-	-	-	59.3	-	-	-	-	-
Umemura 2016	Design and evaluation of new unified criteria for disseminated intravascular coagulation based on the Japanese Association for acute medicine criteria	T=8 (5-10.5) S=7 (5-9) NS=11 (9-14		T=21 (16-26) S=19 (14-25) NS=32 (22-33												rhTM treatment T=26 (33) S=20 (30) NS=6 (46)		Other: Prospective observational		79	T=3 (2-4)	-	3 (2-4)	5 (3-6)	-	-	-	-	-	-	0.785	3 (2-6)	-	3 (2-5)	6 (3-8	-	-	80	33.2	-	-	0.717	-	-	-	-	-	-	-
Schmoch 2023	The prevalence of sepsis-induced coagulopathy in patients with sepsis – a secondary analysis of two German multicenter randomized controlled trials	SIC+=8 (7-10) SIC-= 5 (4-7)		SIC+=19.5 [16–27] SIC-= 17 [14–21]														Other: Retrospective		267	-	-	-	-	-	-	-	-	-	-	-	-	-	-	-	-	-	-	-	-	-	-	-	22.1% (59/267)	-	-	10/58 (17.2%)	-	-
Saito 2019	Epidemiology of disseminated intravascular coagulation in sepsis and validation of scoring systems	All=9 (6-12) JAAM+=10 (8-13) ISTH+=12 (9-14)	All=3 (2-4) JAAM+=3 (3-4) ISTH+=3 (3-4)	All=22 (17-28) JAAM+=24 (18-29) ISTH+=24 (19-31)		All=1.3 (1.2-1.5) JAAM+=1.4 (1.2-1.6) ISTH+=1.6 (1.4-1.9)		All=400 (274-568) JAAM+=372 (244-524) ISTH+=331 (198-477)	All=8.6 (4-20) JAAM+=15.4 (7.7-30.8) ISTH+=20.8 (11.9-40.1)	All=20 (11-41) JAAM+=31 (17-66) ISTH+=45 (25-89)	All=126 (70-199) JAAM+=83 (50-148) ISTH+=59 (37-87)	Lung/thoracic 472 (24) Abdomen 631 (33) Urinary tract 310 (16) Bone/soft tissue 242 (12) Cardiovascular 42 (2) Central nervous system 49 (2) Catheter-related 20 (1) Others 37 (1) Unknown 92 (4)	834 (44)					Other: Retrospective		1895	4 (2-5)	554 (29%)	-	-	143 (25)	213 (38)	-	-	-	-	0.602	4 (3-6)	1162 (61%)	-	-	261 (22)	394 (33)	-	-	-	-	0.6	-	-	-	-	-	-	-
Oh 2010	Evaluation of modified non-overt DIC criteria on the prediction of poor outcome in patients with sepsis				DIC+= 18.4 (11.9–80) DIC-= 13.4 (10–27.6)				DIC+= 6.896 (1.015–125.924) DIC-= 2.931 (0.17–23.882)		DIC+=44 (5-279) DIC-= 168 (13-466)							Other: Prospective		135	-	31.10%	-	-	-	-	-	-	-	-	0.746	-	-	-	-	-	-	-	-	-	-	-	-	-	-	-	-	-	-
Ogura 2014	Epidemiology of severe sepsis in Japanese intensive care units: A prospective multicenter study	DIC-=6.7+-3.3 DIC+=10.6+-3.8	DIC-=3.1+-0.9 DIC+=3.3+-0.8	DIC-=21.9+-7.9 DIC+=25.2+-8.5								Pulmonary=261 (41.8) Intra-abdominal=133 (21.3) Urinary=78 (12.5) Skin/Soft tissue=78 (12.5) Meningitis=15 (2.4) Catheter-related=11 (1.8) Bone/Joint=10 (1.6) Wound=10 (1.6) Infective endocarditis=3 (0.5) Other=25 (4.0	255 (40.9%)					Other: Prospective		624	-	-	-	-	-	-	-	-	-	-	-	3.6+-2.2	292/624=46.8%	39.40%	67.60%	-	-	-	-	-	-	-	-	-	-	-	-	-	-
Kim 2022	WHICH SEPTIC SHOCK PATIENTS WITH NON-OVERT DIC PROGRESS TO DIC AFTER ADMISSION? POINT-OF-CARE THROMBOELASTOGRAPHY TESTING	DIC+= 6.0 [5.0–9.0] DIC-= 5.0 [3.0–7.0]		DIC+= 19 [14–25] DIC-= 17 [12–22]		DIC+= 1.4 [1.2–1.6] DIC-= 1.2 [1.1–1.4]		DIC+= 391 [273–479] DIC-= 462 [327–598]	DIC+= 6.1 [2.9–18.8] DIC-= 3.8 [1.8–6.9]	DIC+= 18.3 [10.3–53.4] DIC-= 12.4 [6.7–21.3]	DIC+= 110 [70–160] DIC-= 182 [131–255]							Other: Retrospective		295	DIC+= 3.0 [3.0–4.0] DIC-= 2.0 [1.0–3.0]	89/295 (30.2%)	-	-	DIC+= 24 (27.0) DIC-= 28 (13.6)	-	-	-	-	-	0.748	DIC+= 4.0 [3.0–5.0] DIC-= 2.0 [1.0–3.3]	-	-	-	-	-	-	-	-	-	0.75	-	-	-	-	-	-	-
Jhang 2018	Evaluation of disseminated intravascular coagulation scores in critically ill pediatric patients with septic shock	total=8.2 ± 3.9 survivor=8.0 ± 3.9 non-survivor=9.4 ± 3.9			total=18.7 ± 12.2 survivor=17.8 ± 8.3 non-survivor=23.9 ± 25.2					total=20.1 ± 22.4 survivor=18.4 ± 21.1 non-survivor=29.9 ± 25.2	total=132.55 ± 142.8 survivor=145.3 ± 147.6 non-survivor=58.0 ± 79.7				Total=5.1 ± 3.4 survivors=4.7 ± 3.2 non-survivors=7.2 ± 3.7			Other: Retrospective		89	total=4.0 ± 1.7 survivor=3.8 ± 1.7 non-survivor=4.8 ± 1.5	total=37 (41.6) survivors=28 (36.8) non-survivors=9 (69.2)	--	-	69.20%	-	92.3	-	-	-	0.679	total=4.3 ± 2.2 survivor=4.0 ± 2.2 non-survivor=6.0 ± 1.5	total=59 (66.3) survivors=46 (60.5) non-survivors=13 (100.0)	-	-	100%	--	84.6	-	-	-	0.765	-	-	-	-	-	-	-
Iba 2017	New criteria for sepsis-induced coagulopathy (SIC) following the revised sepsis definition: A retrospective analysis of a nationwide survey	Survivor=5 (3–6) non-survivor= 5 (4–7)	Survivor=3 (2–4) non-survivor=3 (2–4)			Survivor=1.30 (1.16–1.48) non-survivor=1.36 (1.21–1.64)				Survivor=25.3 (13.0–51.9) non-survivor=25.4 (12.2–51.7)	Survivor=61 (36–89) non-survivor=49 (29–78)					recombinant human-soluble thrombomodulin		Other: Retrospective		1498		-	-	-	-	--	-	-	-	-	-	Survivor=5 (4-7) non-survivor=6 (5-7)	1332 (88.9%)	-	-	34.7	-	-	-	-	-	-	-	902 (60.2%)	-		38.4	-	-
Iba 2018	Sepsis-Induced Coagulopathy and Japanese Association for Acute Medicine DIC in Coagulopathic Patients with Decreased Antithrombin and Treated by Antithrombin	Survivors= 10 (7-13) Non-survivors= 13 (9-16)	-	-	-	Survivors= 1.40 (1.23-1.60) Non-survivors= 1.45 (1.26-1.99)	-	Survivors= 337 (248-505) Non-survivors=05 (191-529)	Survivors= 13.1 (6.2-24.7) Non-survivors= 19.7 (10.2-35.2)	Survivors= 26.7 (15.0-54.2) Non-survivors= 34.0 (19.9-69.3)	Survivors= 7.1 (4.9-10.0) Non-survivors= 6.7 (4.6-10.9)	-	-	-	-	Antithrombin		Other: Retrospective		409	-	-	-	-	-	-	-	-	-	-	-	-	374 (91.4%)	-	-	23.30%	-	93.5	9.2	23.3	82.9	-	-	347 (84.8%)	-	-	23.30%	-	87.1
Iba 2020	Newly Proposed Sepsis-Induced Coagulopathy Precedes International Society on Thrombosis and Haemostasis Overt-Disseminated Intravascular Coagulation and Predicts High Mortality	Survivors= 10.0 (7.0-13.0) Non-survivors= 13.0 (9.0-16.0)				Survivors= 1.41 (1.23-1.67) Non-survivors= 1.56 (1.29-1.94)		Survivors= 356 (257-502) Non-survivors= 338 (195-523)	Survivors=11.6 (5.9-23.6) Non-survivors= 15.7 (8.1-32.5)	Survivors= 25.8 (13.9-50.2) Non-survivors=31.2 (16.1-47.7)	Survivors=72.0 (48.1-104.1) Non-survivors=66.0 (42.3-101.1)							Other: Retrospective		332	-	Baseline=151 (45.5%)	-	-	32.50%	-	64.5	60.2	32.5	85.1	-	-	-	-	-	-	-	-	-	-	-	-	-	Baseline=286 (86.1%)	-	-	23.10%	-	86.8
Helms 2020	Performances of disseminated intravascular coagulation scoring systems in septic shock patients	All=11.0±3.2 SIC+=11.2±3.2 JAAM+= 12.8±2.9 ISTH+= 12.8±2.9	-	-	-	-	-	-	-	-	-	Pneumonia All=236 (40.5) SIC+=191 (39.3) JAAM+= 68 (35.2) ISTH+= 66 (36.3) Urinary tract infection All=102 (17.5) SIC+= 89 (18.3) JAAM+= 43 (22.3) ISTH+= 38 (20.9) Abdominal infection All= 89 (15.3) SIC+= 74 (15.2) JAAM+= 36 (18.7) ISTH+= 34 (18.7) Catheter infection ALL= 11 (1.9) SIC+= 9 (1.9) JAAM+= 6 (3.1) ISTH+= 5 (2.7) Other All= 75 (12.9) SIC+= 65 (13.4) JAAM+= 18 (9.3) ISTH+= 18 (9.9)	136 (23.4) 114 (23.5) 53 (27.5) 52 (28.6)	All	-	-		Other: Prospective		582	-	182/567 (32.1%)	-	-	107 (58.7)	-	68	76	38	91	0.693 [63.6; 75.1]	-	193/561 (34.4%)	-	-	95 (49.1)	-	61	71	31	89	0.662 (60.6; 71.8)	-	486/577 (84.2%)	-	-	181 (37.2)	-	95
Ha 2016	Performance evaluation of five different disseminated intravascular coagulation (DIC) diagnostic criteria for predicting mortality in patients with complicated sepsis	S=11.0 (8.0-12.0) NS=12.0 (9.0-13.0)	S=3.0 (3.0-3.5) NS=3.0 (3.0-4.0)	S=23.0 (19.3-27.0) NS=26.0 (21.0-31.0)	S=14.0 (12.7-17.0) NS=16.1 (14.0-18.0)		S=39.0 (32.0-45.0) NS=44.0 (38.0-59.0)	S=4.4 (3.2-5.4) NS=3.3 (2.0-5.4)	S=5.0 (3.0-10.0) NS=7.0 (3.0-14.1)	S=29.0 (14.0-46.0) NS=30.0 (13.0-55.0)	S=131.0 (79.5-205.5) NS=74.0 (36.0-107.0)	CNS, No. (%) S=1 (1.4) NS=0 (0.0) Lung, No. (%) S=32 (46.4) NS=17 (54.8) Heart, No. (%) S=0 (0.0) NS=1 (3.2) GI, No. (%) S=17 (24.6) NS=4 (12.9) GU, No. (%) S=6 (8.7) NS=0 (0.0) MS & skin, No. (%) S=6 (8.7) NS=2 (6.5) Unknown, No. (%) S=7 (10.1) NS=7 (22.6	Bacteraemia, No. (%) S=23 (33.3) NS=9 (29.0) Gram (+), No. (%) S=12 (17.4) NS=(16.1) Gram (-), No. (%) S=28 (40.6) NS=16 (51.6) Fungus, No. (%) S=2 (2.9) NS=2 (6.5) Tuberculosis, No. (%) S=1 (1.4) NS=0 (0.0	S= 49(71.0) NS=21 (67.7)				Other: Retrospective		100	-	46%	-	-	-	-	71	65.2	47.8	83.3	0.619	-	69%	-	-	-	-	93.5	42	42	93.5	0.616	-	-	-	-	-	-	-
Gando 2009	Disseminated intravascular coagulation (DIC) diagnosed based on the Japanese Association for Acute Medicine criteria is a dependent continuum to overt DIC in patients with sepsis	ISTH-=10.3 ± 4.4 ISTH+=13.6 ± 4.5	ISTH-=3.3 ± 0.8 ISTH+=3.6 ± 0.6	ISTH-= 21.1 ± 9.1 ISTH+= 23.2 ± 8.6											ISTH+=					166	-	67 (40.4%)	-	-	25.30%	27 (40.3%)	-	-	-	-	-	-	166 (100%)	-	-	4=10.7% 7-8=39.7%	52 (31.3%)	-	-	-	-	-	-	-	-	-	-	-	-
Gando 2013	A multicenter, prospective validation study of the Japanese association for acute medicine disseminated intravascular coagulation scoring system in patients with severe sepsis	JAAM+= 9.9 ± 3.8 ISTH+= 11.7 ± 3.5	JAAM+= 3.2 ± 0.8 ISTH+= 3.4 ± 0.8	JAAM+= 24.6 ± 8.1 ISTH+= 26.3 ± 9.0	JAAM+=19.5 ± 9.5 non-JAAM= 16.1 ± 5.1	JAAM+=1.63 ± 0.64 non-JAAM= 1.40 ± 0.56	-	JAAM+=3.96 ± 1.96 non-JAAM= 4.83 ± 1.99		JAAM+= 62.5 ± 104.7 non-JAAM= 10.6 ± 6.7	AAM+= 89 ± 88 non-JAAM= 215 ± 111	-	JAAM+=42.7% ISTH+=60.2%	-	JAAM+=60.9% ISTH+=72.6%	-		Other: Prospective		624	5.7 ± 0.8	113 (18.1%)	-	-	34 (30.1% )	43 (38.1%)	-	-	-	-	-	5.0 ± 0.9	179 (28.7%)	41.90%	63.20%	57 (31.8%)	69 (38.5%)	100%	65%	-	-	0.629	-	-	-	-	-	-	-
Ding 2018	Comparison of a new criteria for sepsis-induced coagulopathy and International Society on Thrombosis and Haemostasis disseminated intravascular coagulation score in critically ill patients with sepsis 3.0: A retrospective study	7 (5-9) survivors= 5 (4–7) Non-survivors= 8 (6–10)	-	13 (10-17) survivors= 12 (9–15) Non-survivors= 15 (12–20)	16 (15–19) survivors= 16 (15–18) Non-survivors= 17 (15–20)	1.3 (1.2–1.6) survivors= 1.3 (1.2–1.5) Non-survivors= 1.4 (1.2–1.7)	46.8 (39.95–55.5) survivors=45.4 (39.9–52.2) Non-survivors= 51.1 (40.1–60.6)	3.9 (2.55–5.9) survivors= 3.7 (2.7–6.4) Non-survivors= 4 (2.4–5.6)	4.15 (2.75–8.25) survivors= 3.7 (2.3–7.1) Non-survivors= 5.1 (3.1–10)	18 (10–35) survivors= 15 (8.6–29) Non-survivors= 22 (12–43)	145 (95.5–218) survivors= 170 (114–229) Non-survivors= 119 (78–207)	Intra-abdominal=69% Pneumonia=10.7% Urinary=4.4% Enterogenic=3.2% Esophageal rapture (Mediastinal abscess)= 2.4 others=9.9	-	-	-	-		Other: Retrospective		252	3 (2–4) S= 3 (2-4) NS= 3 (3-5)	15.90%	8.40%	25.70%	-	-	25.7	91.6	-	-	0.684	-	-	-	-	-	-	-	-	-	-		4 (3–5)	67.90%	62.90%	74.30%	-	-	74.3
[truncated: 4 more columns]
